# Supplementary material for: Targeting the latent human cytomegalovirus reservoir for T-cell-mediated killing with virus-specific nanobodies
Source: Nat Commun. 2021 Jul 21;12:4436. doi: 10.1038/s41467-021-24608-5 (PMC8295288; doi:10.1038/s41467-021-24608-5)
Supplement: Supplementary file 4 — Source Data [file 41467_2021_24608_MOESM4_ESM.xlsx]

## Sheet: Figure 1
Figure 1A
			Binding (OD490nm)							Binding (OD490nm)
	Log (VUN100) (M)		US28 pos membranes		US28 neg membranes			Log (VUN100b) (M)		US28 pos membranes			US28 neg membranes
	-7		0.3913	0.3921	0.126	0.121		-7		0.423	0.394	0.395	0.135	0.128	0.121
	-7.3		0.422	0.374	0.125	0.134		-7.47756		0.411	0.361	0.364	0.106	0.126	0.118
	-7.6		0.376	0.339	0.104	0.124		-7.95468		0.398	0.341	0.374	0.119	0.131	0.123
	-7.9		0.379	0.327	0.123	0.123		-8.4318		0.343	0.354	0.349	0.121	0.118	0.106
	-8.2		0.352	0.341	0.131	0.141		-8.91009		0.315	0.285	0.301	0.113	0.141	0.125
	-8.5		0.329	0.321	0.128	0.169		-9.38722		0.284	0.277	0.292	0.131	0.126	0.134
	-8.8		0.311	0.29	0.156	0.158		-9.85387		0.222	0.202	0.211	0.128	0.132	0.137
	-9.1		0.281	0.262	0.18	0.159		-10.3372		0.178	0.166	0.169	0.124	0.146	0.144
	-9.4		0.242	0.238	0.17	0.161		-10.8239		0.154	0.155	0.154	0.134	0.152	0.148
	-9.7		0.207	0.2	0.169	0.156		-11.301		0.16	0.158	0.159	0.154	0.163	0.158
	-10		0.208	0.192	0.188	0.188
	-10.3		0.18	0.181	0.183	0.171
	-10.6		0.167	0.168	0.172	0.159
Figure 1B
	Log [CX3CL1] (M)		125I-CX3CL1 Binding (DPM)				Log [VUN100] (M)		125I-CX3CL1 Binding (DPM)				Log [VUN100bv] (M)		125I-CX3CL1 Binding (DPM)
	-7		113	59	77		-6.5		99	82	119		-6		68	84	96
	-8		109	94	94		-7		197	165	102		-6.5		99	60	63
	-9		128	151	153		-7.5		342	345	250		-7		93	90	92
	-10		575	392	441		-8		545	214	456		-7.5		76	71	91
	-11		983	836	768		-9		784	725	738		-8		116	85	151
	-12		924	804	828		-10		1063	945	758		-9		290	337	227
							-11		742	1096	876		-10		863	906	618
							-12		1050	862	918		-11		997	883	818
													-12		887	862	958
Figure 1C
				Untreated			NT Nb			VUN100			VUN100bv
	Transfection condition			1	2	3	1	2	3	1	2	3	1	2	3
	Reporter only			19147	21918	22090.3	25389.7	24211.3	25110.3	25110.3	23981.3	23198.7	21053	20678.7	17284.7
	US28 WT + reporter			1.82155e+06	1.88485e+06	1.82922e+06	1.76182e+06	1.72589e+06	1769444	1769444	1.71541e+06	1.72347e+06	1021699	1.03086e+06	990738
	US28 Y16F + reporter			1.8788e+06	1711129	1.8459e+06	1798895	1.85364e+06	1636116	1636116	1.56288e+06	1.55222e+06	978290	955676	980122
	US28 dN(2-22) + reporter			1.88861e+06	1.7905e+06	1716788	1.7792e+06	1.57746e+06	1604707	1.56758e+06	1640997	1726361	1.68172e+06	1.60965e+06	1.66011e+06
	US28 R129A + reporter			33761.7	31764.7	32910.7	39538.7	47247.3	39268.3	27952.7	31333.3	25950.7	28524.3	30515.3	33371
Figure 1E
		IFI16 levels
		Mock	Untr	NT Nb	VUN100	VUN100bv
	1	1	0.371618	0.356576	0.795207	1.43717
	2	1	0.186985	0.174811	0.800589	1.05992
	3	1	0.317497	0.272919	0.477443	1.23584

## Sheet: Figure 2
Figure 2B
				Untreated			NT Nb			VUN100			VUN100bv			PMA
	Well			1	2	3	1	2	3	1	2	3	1	2	3	1	2	3
	IE-positive nuclei			9	9	0	3	4	3	28	45	25	55	65	34	155	136	140
Figure 2C
				Untreated				NT Nb				VUN100				VUN100bv				PMA
	Well			1	2	3	4	1	2	3	4	1	2	3	4	1	2	3	4	1	2	3	4	5	6	7
	IE Focus formation			1	0	0	0	0	0	1	0	0	0	0	0	1	0	0	1	3	1	3	1	1	3	3
Figure 2D
				Untreated				NT Nb				VUN100				VUN100bv				PMA
	Well			1	2	3	4	1	2	3	4	1	2	3	4	1	2	3	4	1	2	3	4
	IE-positive nuclei			5	7	6	7	7	8	7	7	10	9	9	8	28	21	26	24	70	64	77	62
Figure 2E
				Untreated			NT Nb			VUN100			VUN100bv			PMA
	Well			1	2	3	1	2	3	1	2	3	1	2	3	1	2	3
	IE Focus formation			0	1	1	0	0	0	1	0	0	0	0	0	6	4	4

## Sheet: Figure 3
Plate 1									Plate 2
Sample	Target Name	Cт	Cт Mean	Cт SD	Tm1	Tm2			Sample	Target Name	Cт	Cт Mean	Cт SD	Tm1	Tm2
Uninf	GAPDH	23.0188	23.0678	0.113565	83.4829				Uninf	GAPDH	21.4558	21.2634	0.173892	83.1902
Uninf	GAPDH	22.9869	23.0678	0.113565	83.4829				Uninf	GAPDH	21.1175	21.2634	0.173892	83.1902
Uninf	GAPDH	23.1976	23.0678	0.113565	83.6347				Uninf	GAPDH	21.2169	21.2634	0.173892	83.3382
Uninf	IE72	Undetermined	Undetermined	Undetermined	61.5784				Uninf	UL32	35.3382	34.0853	1.83167	80.5076
Uninf	IE72	Undetermined	Undetermined	Undetermined	61.5802				Uninf	UL32	34.9345	34.0853	1.83167	80.3586
Uninf	IE72	Undetermined	Undetermined	Undetermined	61.5802				Uninf	UL32	31.9831	34.0853	1.83167	80.3593
Uninf	UL44	Undetermined	Undetermined	Undetermined	61.5733				Uninf	US11	Undetermined	Undetermined	Undetermined	61.5788
Uninf	UL44	Undetermined	Undetermined	Undetermined	61.578				Uninf	US11	Undetermined	Undetermined	Undetermined	61.5817
Uninf	UL44	Undetermined	Undetermined	Undetermined	61.578				Uninf	US11	Undetermined	Undetermined	Undetermined	61.5817
Untreated	GAPDH	23.8045	23.8908	0.0755981	83.3339				Untreated	GAPDH	21.7709	21.8617	0.0931977	83.0412
Untreated	GAPDH	23.9454	23.8908	0.0755981	83.3339				Untreated	GAPDH	21.857	21.8617	0.0931977	83.0412
Untreated	GAPDH	23.9225	23.8908	0.0755981	83.6347				Untreated	GAPDH	21.9571	21.8617	0.0931977	83.3382
Untreated	IE72	35.7268	35.9678	0.240694	81.6973				Untreated	UL32	35.9127	34.9633	0.849179	80.3586
Untreated	IE72	36.2082	35.9678	0.240694	81.5499				Untreated	UL32	34.701	34.9633	0.849179	80.3586
Untreated	IE72	35.9683	35.9678	0.240694	81.5499				Untreated	UL32	34.2762	34.9633	0.849179	80.0611
Untreated	UL44	33.9975	37.9739	5.62353	78.1152				Untreated	US11	Undetermined	Undetermined	Undetermined	61.5788
Untreated	UL44	Undetermined	37.9739	5.62353	61.578				Untreated	US11	Undetermined	Undetermined	Undetermined	61.5817
Untreated	UL44	41.9504	37.9739	5.62353	77.0786				Untreated	US11	Undetermined	Undetermined	Undetermined	61.5817
NT Nb	GAPDH	20.9371	20.7895	0.210177	83.3339				NT Nb	GAPDH	18.7424	18.6582	0.0755194	83.0412
NT Nb	GAPDH	20.5488	20.7895	0.210177	83.3339				NT Nb	GAPDH	18.5964	18.6582	0.0755194	83.0412
NT Nb	GAPDH	20.8825	20.7895	0.210177	83.4856				NT Nb	GAPDH	18.6358	18.6582	0.0755194	83.1891
NT Nb	IE72	32.0254	31.907	0.190913	81.6973				NT Nb	UL32	34.7701	34.8305	0.877965	80.2095
NT Nb	IE72	32.0088	31.907	0.190913	81.699				NT Nb	UL32	33.9842	34.8305	0.877965	80.2095
NT Nb	IE72	31.6867	31.907	0.190913	81.699				NT Nb	UL32	35.7371	34.8305	0.877965	84.8308	79.9121
NT Nb	UL44	34.8673	34.393	0.08609	84.8214				NT Nb	US11	33.6981	34.2593	1.08636	83.6384
NT Nb	UL44	35.0394	34.393	0.08609	84.6799				NT Nb	US11	35.5115	34.2593	1.08636	83.4913
VUN100	GAPDH	20.4656	19.9772	0.42961	83.3339				NT Nb	US11	33.5684	34.2593	1.08636	83.6404
VUN100	GAPDH	19.6579	19.9772	0.42961	83.3339				VUN100	GAPDH	18.3353	18.4752	0.130577	83.0412
VUN100	GAPDH	19.8082	19.9772	0.42961	83.4856				VUN100	GAPDH	18.4966	18.4752	0.130577	83.0412
VUN100	IE72	30.3952	30.6836	0.255445	81.6973				VUN100	GAPDH	18.5938	18.4752	0.130577	83.1891
VUN100	IE72	30.774	30.6836	0.255445	81.699				VUN100	UL32	34.7922	34.4543	0.297819	80.3586
VUN100	IE72	30.8815	30.6836	0.255445	81.5499				VUN100	UL32	34.2301	34.4543	0.297819	80.2095
VUN100	UL44	34.4868	34.631	0.685715	84.6724				VUN100	UL32	34.3405	34.4543	0.297819	79.9121
VUN100	UL44	35.3773	34.631	0.685715	84.6799				VUN100	US11	33.083	33.674	0.80268	83.6384
VUN100	UL44	34.0288	34.631	0.685715	84.6799				VUN100	US11	34.5879	33.674	0.80268	83.6404
VUN100bv	GAPDH	21.8176	21.7394	0.102278	83.3339				VUN100	US11	33.3512	33.674	0.80268	83.6404
VUN100bv	GAPDH	21.6237	21.7394	0.102278	83.3339				VUN100bv	GAPDH	19.4559	19.5414	0.0987374	83.0412
VUN100bv	GAPDH	21.777	21.7394	0.102278	83.4856				VUN100bv	GAPDH	19.5189	19.5414	0.0987374	83.0412
VUN100bv	IE72	30.4649	30.7766	0.329637	81.6973				VUN100bv	GAPDH	19.6495	19.5414	0.0987374	83.1891
VUN100bv	IE72	31.1216	30.7766	0.329637	81.699				VUN100bv	UL32	34.0417	34.9491	0.862646	84.83	79.7624
VUN100bv	IE72	30.7431	30.7766	0.329637	81.5499				VUN100bv	UL32	35.0469	34.9491	0.862646	79.9114
VUN100bv	UL44	33.7038	33.5934	0.455992	84.8214				VUN100bv	UL32	35.7586	34.9491	0.862646	79.4649	84.8308
VUN100bv	UL44	33.0923	33.5934	0.455992	84.829				VUN100bv	US11	32.937	33.3381	0.353738	83.7874
VUN100bv	UL44	33.984	33.5934	0.455992	84.829				VUN100bv	US11	33.6057	33.3381	0.353738	83.6404
PMA	GAPDH	23.6839	23.4253	0.230137	83.3339				VUN100bv	US11	33.4714	33.3381	0.353738	83.6404
PMA	GAPDH	23.349	23.4253	0.230137	83.3339				PMA	GAPDH	21.7965	21.5716	0.197699	83.0412
PMA	GAPDH	23.2429	23.4253	0.230137	83.4856				PMA	GAPDH	21.4253	21.5716	0.197699	83.0412
PMA	IE72	31.2425	30.7531	0.601275	81.6973				PMA	GAPDH	21.493	21.5716	0.197699	83.3382
PMA	IE72	30.9349	30.7531	0.601275	81.699				PMA	UL32	33.7428	33.4597	0.257636	84.979
PMA	IE72	30.0819	30.7531	0.601275	81.699				PMA	UL32	33.3973	33.4597	0.257636	84.979	79.4643
PMA	UL44	29.0004	29.7987	0.725183	84.9704				PMA	UL32	33.239	33.4597	0.257636	84.8308	79.4649
PMA	UL44	29.9787	29.7987	0.725183	84.978				PMA	US11	33.1046	33.0568	0.493678	83.7874
PMA	UL44	30.4169	29.7987	0.725183	84.978				PMA	US11	32.541	33.0568	0.493678	83.6404
No Sample	GAPDH	Undetermined			61.576				PMA	US11	33.5249	33.0568	0.493678	83.6404
No Sample	GAPDH	Undetermined			92.4245				No Sample	GAPDH	36.5708			83.6374
No Sample	GAPDH	Undetermined			61.5784				No Sample	GAPDH	35.8504			81.8487
No Sample	IE72	Undetermined			61.5784				No Sample	GAPDH	42.695			82.2948
No Sample	IE72	Undetermined			61.5802				No Sample	UL32	35.0312			80.6567
No Sample	IE72	Undetermined			61.5802				No Sample	UL32	34.643			80.3586
No Sample	UL44	Undetermined			61.5733				No Sample	UL32	33.2657			80.3593
No Sample	UL44	Undetermined			61.578				No Sample	US11	Undetermined			61.5788
No Sample	UL44	Undetermined			61.578				No Sample	US11	Undetermined			61.5817
									No Sample	US11	Undetermined			61.5817

## Sheet: Figure 4
Figure 4A
				IE-expressing cells
				1	2	3	4	5	6	7	8
	Irr Nb			12	48	24	8	15	15	18	21
	VUN100bv			37	64	43	70	29	77	48	53
	PMA			160	78	144	79	192	84	176	44
Figure 4B
				IE-expressing cells
				Irr Nb				VUN100bv				PMA
				1	2	3	4	1	2	3	4	1	2	3	4
	Depleted PBMC			17	3	9	21	4	19	4	19	4	4	4	5
	CD4/CD8			13	3	6	5	1	0	2	0	4	0	0	0
Figure 4C
				IE-expressing cells
				1	2	3	4	5	6	7	8
	NT Nb			20	19	25	24	12	25	24	22
	VUN100bv			40	43	40	41	38	48	46	40
	PMA			42	46	49	50	26	28	31	48
Figure 4D
				IE-expressing cells
				NT Nb				VUN100bv				PMA
				1	2	3	4	1	2	3	4	1	2	3	4
	Depleted PBMC			0	1	0	2	0	3	2	3	9	9	8	8
	CD4/CD8			0	0	1	0	0	0	0	0	0	0	1	1

## Sheet: Figure 5
Figure 5A
		Normalized HCMV gDNA copy amount
		Uninf	Untr	NT Nb	VUN100bv	PMA
	1	0	0.982687	0.88158	0.369856	2.48959
	2	0	0.836277	0.605508	0.730174	2.54579
	3	0	1.18104	0.903323	0.685099	2.62674
Figure 5B
				Normalized HCMV gDNA copy amount
				NT Nb				VUN100bv				PMA
				1	2	3	4	1	2	3	4	1	2	3	4
	Pre			0.789	1.1089	1.10193		1.87572	2.17161	2.17981		0.98615	1.69089	2.61859
	Post			2.35171	2.3589	2.37329	2.08562	3.18957	4.04178	3.68938	3.53116	1.20822	1.44555	1.20822	0.898972

## Sheet: Supplementary Figure 1
		OD 450nm
		Mock	WT	Y16F	dN (2-22)	R129A
	1	0.064	0.187	0.215	0.164	0.19
	2	0.034	0.206	0.24	0.223	0.2
	3	0.025	0.212	0.266	0.215	0.211

## Sheet: Supplementary Figure 2
				1	2	3
	Reporter only			23216	24251	24683
	US28 WT + reporter			1621701	1523969	1496395
	US28 WT + reporter + NT Nb			1588950	1670034	1649776
	US28 WT + reporter + VUN100			1499534	1438506	1414589

## Sheet: Supplementary Figure 4
	Donor	Untreated	NT Nb	VUN100	VUN100bv
		(mean + S.D.)	(mean + S.D.)	(mean + S.D.)	(mean + S.D.)
	1	22 ± 4	38 ± 10	57 ± 13	74 ± 13
	2	6 ± 4	3 ± 0	33 ± 9	51 ± 13
	3	4 ± 2	7 ± 2	22 ± 7	28 ± 2
	4	2 ± 2	2 ± 1	4 ± 1	10 ± 2

## Sheet: Supplementary Figure 5
Supplementary Figure 5A
				Untreated			NT Nb			VUN100			VUN100bv
	Well			1	2	3	1	2	3	1	2	3	1	2	3
	% IE-positive nuclei			2.24474	1.82424	1.84882	2.49047	1.95219	1.61014	5.16437	4.5743	5.29074	3.66494	5.91601	4.74651
Supplementary Figure 5B
				Untreated			NT Nb			VUN100			VUN100bv
	Well			1	2	3	1	2	3	1	2	3	1	2	3
	% IE-positive nuclei			9e-05	9e-05	0	3e-05	4e-05	3e-05	0.00028	0.00045	0.00025	0.00055	0.00065	0.00034

## Sheet: Supplementary Figure 6
				Untreated				NT Nb				VUN100				VUN100bv				PMA
	Well			1	2	3	4	1	2	3	4	1	2	3	4	1	2	3	4	1	2	3	4
	IE-positive nuclei			8	9	11	9	9	8	9	8	10	7	9	10	8	7	9	7	9	8	9	6

[truncated: 2 more sheets: Supplementary Figure 7, Supplementary Figure 8]
